# Supplementary material for: Gene Function Hypotheses for the Campylobacter jejuni Glycome Generated by a Logic-Based Approach
Source: J Mol Biol. 2013 Jan 9;425(1):186–97. doi: 10.1016/j.jmb.2012.10.014 (PMC3546167; doi:10.1016/j.jmb.2012.10.014)
Supplement: Supplementary file 2 — Strain Data.cvs [file mmc2.csv]

penner serogroup	A	A	A	A	A	B	B	B	B	B	B	B	B	B	B	D	D	D	D	D	D	D	D	D	D	D	D	D	D	D	D	D	D	D	D	D	D	D	D	D	D	D	D	D	E	E	E	F	K
penner serotype	1	1	44	44	44	2	2	2	2	2	2	2	2	2	2	4	13	13	13	13	13	13	16	16	16	50	50	50	50	50	50	50	50	50	50	50	50	50	50	50	50	50	50	50	5	5	5	6	12
strain	ClinicalG1	ClinicalG3	Chicken11974	Chicken13249	Chicken13411	Clinical44811	Clinical48612	Clinical58473	Chicken11848	Chicken12567	Chicken11919	Chicken11973	Chicken13713	Beach1791	Clinical43205	Clinical33106	Clinical38556	Clinical39182	Clinical44933	Clinical45631	Clinical55320	Clinical55703	Clinical30280	Clinical30328	Clinical41651	Clinical32799	Clinical43983	Clinical40671	Clinical44958	Clinical52331	Clinical56281	Clinical56282	Clinical56832	Ovine12241	Ovine12481	Bovine13305	Chicken12912	Chicken11818	Chicken12196	Chicken12450	Chicken12487	Chicken13082	Chicken13040	Chicken11856	Clinical36069	Chicken40209	Beach1793	Clinical81116	Clinical36439
Cj11168-1413c (4F13)	1	1	1	1	1	1	1	1	1	1	1	1	1	1	1	1	1	1	1	1	1	1	1	1	1	1	1	1	1	1	1	1	1	1	1	1	1	1	1	1	1	1	1	1	1	1	1	1	1
Cj11168-1414c (4G13)	1	0	1	1	1	1	1	1	1	1	1	1	1	1	1	1	1	1	1	1	1	1	1	1	1	0	0	1	1	1	1	1	1	1	1	0	1	0	1	1	1	1	1	1	1	1	1	0	0
Cj11168-1415c (4H13)	1	1	1	1	1	1	1	1	1	1	1	1	1	1	1	1	0	0	0	0	0	1	1	1	1	1	1	1	1	1	1	1	1	1	1	1	1	1	1	1	1	1	1	1	0	1	1	0	0
Cj11168-1416c (4A14)	1	1	1	1	1	1	1	1	1	1	1	1	1	1	1	1	0	0	0	0	1	1	1	1	1	1	1	1	1	1	1	1	1	1	1	1	1	1	1	1	1	1	1	1	0	1	1	1	0
Cj11168-1417c (4B14)	1	1	1	1	1	1	1	1	1	1	1	1	1	1	1	1	0	0	0	0	0	1	1	1	1	1	1	1	1	1	1	1	1	1	1	1	1	1	1	1	1	1	1	1	0	1	1	1	0
Cj11168-1418c (4C14)	1	1	1	1	1	1	1	1	1	1	1	1	1	1	1	1	0	0	0	0	0	1	1	1	1	1	1	1	1	1	1	1	1	1	1	1	1	1	1	1	1	1	1	1	0	1	1	1	0
Cj11168-1419c (4D14)	1	1	1	1	1	1	1	1	1	1	1	1	1	1	1	1	0	0	0	0	0	1	1	1	1	1	1	1	1	1	1	1	1	1	1	1	1	1	1	1	1	1	1	1	0	1	1	1	0
Cj11168-1421c (4F14)	0	0	0	0	1	1	1	0	1	1	1	1	1	1	0	0	0	0	0	0	0	1	1	1	0	0	0	0	0	0	0	0	0	0	0	0	0	0	0	1	1	1	0	0	0	0	0	0	0
Cj11168-1422c (4G14)	0	0	0	0	1	1	1	0	1	1	1	1	1	1	0	0	0	0	0	0	1	1	1	1	0	0	0	0	0	0	0	0	0	0	0	0	0	0	0	1	1	1	0	0	0	0	0	0	0
Cj11168-1423c (4H14)	0	0	0	0	1	1	1	0	1	1	1	1	1	1	1	0	0	0	0	0	1	1	1	1	1	0	0	0	1	0	1	1	0	0	0	0	0	0	0	1	1	1	0	0	0	0	1	0	0
Cj11168-1424c (4A15)	0	0	0	0	1	1	1	0	1	1	1	1	1	1	1	0	1	1	0	1	1	1	1	1	1	0	1	1	0	0	0	1	0	1	1	1	0	0	0	1	1	1	0	1	1	0	0	?	0
Cj11168-1425c (4B15)	0	0	0	0	1	1	1	1	1	1	1	1	1	1	1	1	0	0	1	0	1	1	1	1	1	0	1	1	1	0	1	1	1	1	0	0	0	0	1	1	1	1	1	1	0	0	1	?	0
Cj11168-1426c (4C15)	0	0	0	0	1	1	1	0	1	1	1	1	1	1	0	0	0	0	0	0	1	1	1	1	0	0	0	0	0	0	0	0	0	0	0	0	0	0	0	1	1	1	0	0	0	0	0	0	0
Cj11168-1427c (4D15)	0	0	0	0	1	1	1	0	1	1	1	1	1	1	1	1	0	0	0	0	0	1	1	1	0	0	1	1	0	0	?	0	0	1	1	1	0	0	0	1	1	1	0	0	0	0	0	0	0
Cj11168-1428c (4E15)	0	0	0	0	1	1	1	0	1	1	1	1	1	1	0	0	0	0	0	0	?	1	1	1	0	0	0	0	0	0	0	0	0	0	0	0	0	0	0	1	1	1	0	0	0	0	1	?	0
Cj11168-1429c (4F15)	0	0	0	0	1	1	1	0	1	1	1	1	1	1	0	0	0	0	0	0	0	1	1	1	0	0	0	0	0	0	0	0	0	0	0	0	0	0	0	1	1	1	0	0	0	0	1	0	0
Cj11168-1430c (4G15)	0	0	0	0	1	1	1	0	1	1	1	1	1	1	0	0	0	0	0	0	1	1	1	1	0	0	0	0	0	0	0	0	0	0	0	0	0	0	0	1	1	1	0	0	0	0	1	0	0
Cj11168-1431c (4H15)	0	0	0	0	1	1	1	0	1	1	1	1	1	1	0	0	0	0	0	0	0	1	1	1	0	0	0	0	0	0	0	0	0	0	0	0	0	0	0	1	1	1	0	0	0	1	0	0	0
Cj11168-1432c (4A16)	0	0	0	0	1	1	1	0	1	1	1	1	1	1	0	0	0	0	0	0	1	1	1	1	0	0	0	?	0	0	0	0	0	0	0	0	0	0	0	1	1	1	0	0	0	0	?	?	0
Cj11168-1433c (4B16)	0	0	0	0	1	1	1	0	1	1	1	1	1	1	0	0	0	0	0	0	1	1	1	1	0	0	1	?	0	0	0	0	0	0	0	0	0	0	0	1	1	1	0	0	0	0	0	0	0
Cj11168-1434c (4C16)	0	0	?	0	1	1	1	0	1	?	1	1	1	1	0	0	0	0	0	0	0	1	1	1	0	0	0	0	0	0	0	0	0	0	0	0	0	0	0	1	1	1	0	0	0	0	0	0	0
Cj11168-1435c (4D16)	0	0	0	0	1	1	1	0	1	1	1	1	1	1	0	0	0	0	?	0	0	1	1	1	0	0	1	0	0	0	0	0	0	0	0	0	0	0	0	1	1	1	0	0	0	0	0	0	1
Cj11168-1436c (4E16)	0	0	0	0	1	1	1	0	1	1	1	1	1	1	0	0	0	0	0	0	1	1	1	1	0	0	0	0	0	0	0	0	0	0	0	0	0	0	0	1	1	1	0	0	0	0	?	0	0
Cj11168-1437c (4F16)	0	0	0	0	1	1	1	0	1	1	1	1	1	1	0	0	0	0	0	0	0	1	1	1	0	0	0	0	0	0	0	0	0	0	0	0	0	0	0	1	1	1	0	0	0	0	0	0	0
Cj11168-1438c (4G16)	0	0	0	0	1	1	1	0	1	1	1	1	1	1	0	0	0	0	0	0	0	1	1	1	0	0	0	0	0	0	0	0	0	0	0	0	0	0	0	1	1	1	0	0	0	0	0	0	0
Cj11168-1439c (4H16)	?	0	0	0	1	1	1	0	1	1	1	1	1	1	0	0	0	0	0	0	0	1	1	1	0	0	1	0	?	0	0	0	0	0	0	0	0	0	0	1	1	1	0	0	0	0	0	0	1
Cj11168-1440c (4A17)	0	0	0	0	1	1	1	0	1	1	1	1	1	1	0	0	0	0	0	0	1	1	1	1	0	0	0	0	0	0	1	0	0	0	0	0	0	0	0	1	1	1	0	0	0	0	0	0	0
Cj11168-1441c (4B17)	0	0	0	0	1	1	1	0	1	1	1	1	1	1	0	0	0	0	0	0	1	1	1	1	0	0	0	0	0	0	1	0	0	0	0	0	0	0	0	1	1	1	0	0	0	0	0	0	0
Cj11168-1442c (4C17)	0	0	0	0	1	1	1	1	1	1	1	1	1	1	1	0	0	0	0	0	0	1	1	1	1	0	1	1	1	1	1	1	0	1	1	1	0	1	1	1	1	1	1	1	0	0	0	0	0
Cj11168-1443c (4D17)	1	1	1	1	1	1	1	1	1	1	1	1	1	1	1	1	1	1	1	1	1	1	1	1	1	1	1	1	1	1	1	1	1	1	1	1	0	0	1	1	1	1	1	1	1	1	1	1	0
Cj11168-1444c (4E17)	1	1	1	1	1	1	1	1	1	1	1	1	1	1	1	1	1	1	1	1	1	1	1	1	1	1	1	1	1	1	1	1	1	1	1	1	1	1	1	1	1	1	1	1	1	1	1	1	1
Cj11168-1445c (4F17)	1	0	1	1	1	1	1	1	1	1	1	1	1	1	1	1	1	1	1	1	1	1	1	1	1	0	1	1	1	1	1	1	1	1	1	1	1	0	1	1	1	1	1	1	1	1	1	1	1
Cj11168-1447c (4G17)	0	0	0	0	1	1	1	1	1	1	1	1	1	1	1	0	0	0	0	0	0	1	1	1	0	0	0	0	0	0	0	0	0	0	0	0	1	0	0	1	1	1	0	0	0	1	0	1	0
Cj11168-1448c (4H17)	0	0	0	0	1	1	1	1	1	1	1	1	1	1	1	0	0	0	0	0	1	1	1	1	0	0	0	0	0	0	0	0	0	0	0	0	1	0	0	1	1	1	0	0	0	1	1	1	0
[truncated: 25 more columns]
